# Supplementary material for: A novel splice site variant in DEGS1 leads to aberrant splicing and loss of DEGS1 enzyme activity, a VUS resolved
Source: Hum Genet. 2026 May 6;145(1):41. doi: 10.1007/s00439-026-02830-9 (PMC13149559; doi:10.1007/s00439-026-02830-9)
Supplement: Supplementary file 1 — Supplementary Material 1 [file 439_2026_2830_MOESM1_ESM.xlsx]

## Sheet: S1 ClinVar DEGS1 splice variant
Variant	ClinVar ID Variation ID	Classification	Affected status	URL
NM_003676.4(DEGS1):c.82+1G>C	1514221	Likely pathogenic	Unknown	https://www.ncbi.nlm.nih.gov/clinvar/variation/1514221
NM_003676.4(DEGS1):c.826-1G>A	2502429	Likely pathogenic	Affected HLD18	https://www.ncbi.nlm.nih.gov/clinvar/variation/2502429
NM_003676.4(DEGS1):c.82+6G>A	1481460	Uncertain significance	Unknown	https://www.ncbi.nlm.nih.gov/clinvar/variation/1481460

## Sheet: S2 Keywords and gene lists
Participant 1 keyword list	Epilepsy, Hypotonia, Intellectual Disability, Nystagmus|dystonia|contracture|dysmorphism, hypomyelination|corpus callosum
Participant 1 primary gene list for heterozygous variants	AAAS,AARS,AARS2,ABAT,ABCC8,ACMSD,ACO2,ACOX1,ACTB,ADAR,ADGRG1,ADGRV1,ADRA2B,ADSL,AFF2,AFG3L2,AHI1,AIFM1,AIMP1,AIMP2,AKAP9,AKT1,AKT3,ALDH5A1,ALDH7A1,ALG1,ALG11,ALG12,ALG13,ALG2,ALG3,ALG6,ALG8,ALG9,ALPL,ALX4,AMPD2,AMT,ANK2,ANK3,AP1S2,AP3B2,AP4B1,AP4M1,AP4S1,ARFGEF2,ARHGEF9,ARID1A,ARID1B,ARV1,ARX,ASAH1,ASNS,ASPA,ASXL1,ATAD1,ATN1,ATP1A2,ATP1A3,ATP5A1,ATP5F1A,ATP6AP2,ATP6V0A2,ATP6V1A,ATP7A,ATP8A2,ATR,A…
Participant 2 keyword list	Brain Malformations, Cerebral Palsy, Epilepsy, Growth Retardation Short Stature, Intellectual Disability, Microcephaly
Participant 2 primary gene list for heterozygous variants	AARS,ACTB,ADGRL2,AFG3L2,AGMO,AIMP2,ANKLE2,AP4M1,ARCN1,ARFGEF2,ARL14EP,ARNT2,ASH1L,ASNS,ASPM,ASXL3,ATAD3A,ATP1A3,ATP2B3,ATP6V0A2,ATR,ATRX,BCKDK,BCL11A,BCS1L,BLM,BRAT1,BTG2,CACNA1H,CASK,CDK5RAP2,CDK6,CDON,CENPE,CENPF,CENPJ,CEP135,CEP152,CEP63,CHD2,CHMP1A,CIT,CKAP2L,CLCN4,CLP1,CLPB,COG4,COL6A2,COPB2,COX7B,CREBBP,CRIPT,CSTB,CTNNB1,CTU2,DEAF1,DENND5A,DHX30,DIAPH1,DNM1L,DONSON,DYRK1A,EFTUD2,EIF2S3,ELOV…

## Sheet: S3_Primer Sequences
Primer sequences used for plasmid cloning and site-directed mutagenesis to generate WT and variant heterologous splicing reporters.
KEY
Purple = nucleotides homologous to the Human Beta-Globin plasmid reporter to enable homology-directed cloning of generated insert
CATATG = NdeI Cut Site
AGATCT = BglII Cut Site
Black = DEGS1 sequence
Red = c.825+4_825+5delAGinsTT
Primer Name	Sequence (5' -> 3')
DEGS1_Intron1_FWD	agaaactgggCATATGTAACTTTACTAGTAGAATCC
DEGS1_Intron2_REV	ccacatgcccAGATCTGAACCCTTTGTAAAAGTAGG
DEGS1_Mutagenesis_FWD	TTCCACTGGTATTTAAAGGATTTG
DEGS1_Mutagenesis_REV	CAAATCCTTTAAATACCAGTGGAA

## Sheet: S4_ASO Sequences
Compound Name	Backbone Modification Type	2' Sugar Modification Type	Oligo Length	ASO Sequence (5' -> 3')	ASO Sequence with Position of Chemical Modifications Indicated (5' -> 3')
DEGS1_10ntOvlp_ASO1	Phosphorothioate	2'-O-Methoxyethyl (2'-MOE)	18	ttagaatatgtatcaaat	/52MOErT/*/i2MOErT/*/i2MOErA/*/i2MOErG/*/i2MOErA/*/i2MOErA/*/i2MOErT/*/i2MOErA/*/i2MOErT/*/i2MOErG/*/i2MOErT/*/i2MOErA/*/i2MOErT/*/i2MOErC/*/i2MOErA/*/i2MOErA/*/i2MOErA/*/32MOErT/
DEGS1_10ntOvlp_ASO2	Phosphorothioate	2'-O-Methoxyethyl (2'-MOE)	18	tgtatcaaatcctttaaa	/52MOErT/*/i2MOErG/*/i2MOErT/*/i2MOErA/*/i2MOErT/*/i2MOErC/*/i2MOErA/*/i2MOErA/*/i2MOErA/*/i2MOErT/*/i2MOErC/*/i2MOErC/*/i2MOErT/*/i2MOErT/*/i2MOErT/*/i2MOErA/*/i2MOErA/*/32MOErA/
DEGS1_10ntOvlp_ASO3	Phosphorothioate	2'-O-Methoxyethyl (2'-MOE)	18	atcctttaaatacCAGTG	/52MOErA/*/i2MOErT/*/i2MOErC/*/i2MOErC/*/i2MOErT/*/i2MOErT/*/i2MOErT/*/i2MOErA/*/i2MOErA/*/i2MOErA/*/i2MOErT/*/i2MOErA/*/i2MOErC/*/i2MOErC/*/i2MOErA/*/i2MOErG/*/i2MOErT/*/32MOErG/
DEGS1_10ntOvlp_ASO4	Phosphorothioate	2'-O-Methoxyethyl (2'-MOE)	18	aatacCAGTGGAAGACTT	/52MOErA/*/i2MOErA/*/i2MOErT/*/i2MOErA/*/i2MOErC/*/i2MOErC/*/i2MOErA/*/i2MOErG/*/i2MOErT/*/i2MOErG/*/i2MOErG/*/i2MOErA/*/i2MOErA/*/i2MOErG/*/i2MOErA/*/i2MOErC/*/i2MOErT/*/32MOErT/
DEGS1_10ntOvlp_ASO5	Phosphorothioate	2'-O-Methoxyethyl (2'-MOE)	18	TGGAAGACTTTTTCCAGG	/52MOErT/*/i2MOErG/*/i2MOErG/*/i2MOErA/*/i2MOErA/*/i2MOErG/*/i2MOErA/*/i2MOErC/*/i2MOErT/*/i2MOErT/*/i2MOErT/*/i2MOErT/*/i2MOErT/*/i2MOErC/*/i2MOErC/*/i2MOErA/*/i2MOErG/*/32MOErG/
DEGS1_10ntOvlp_ASO6	Phosphorothioate	2'-O-Methoxyethyl (2'-MOE)	18	TTTTTCCAGGAATGTTGG	/52MOErT/*/i2MOErT/*/i2MOErT/*/i2MOErT/*/i2MOErT/*/i2MOErC/*/i2MOErC/*/i2MOErA/*/i2MOErG/*/i2MOErG/*/i2MOErA/*/i2MOErA/*/i2MOErT/*/i2MOErG/*/i2MOErT/*/i2MOErT/*/i2MOErG/*/32MOErG/
DEGS1_10ntOvlp_ASO7	Phosphorothioate	2'-O-Methoxyethyl (2'-MOE)	18	GGAATGTTGGGGAAATCA	/52MOErG/*/i2MOErG/*/i2MOErA/*/i2MOErA/*/i2MOErT/*/i2MOErG/*/i2MOErT/*/i2MOErT/*/i2MOErG/*/i2MOErG/*/i2MOErG/*/i2MOErG/*/i2MOErA/*/i2MOErA/*/i2MOErA/*/i2MOErT/*/i2MOErC/*/32MOErA/
DEGS1_10ntOvlp_ASO8	Phosphorothioate	2'-O-Methoxyethyl (2'-MOE)	18	GGGGAAATCATGATGTTC	/52MOErG/*/i2MOErG/*/i2MOErG/*/i2MOErG/*/i2MOErA/*/i2MOErA/*/i2MOErA/*/i2MOErT/*/i2MOErC/*/i2MOErA/*/i2MOErT/*/i2MOErG/*/i2MOErA/*/i2MOErT/*/i2MOErG/*/i2MOErT/*/i2MOErT/*/32MOErC/
DEGS1_10ntOvlp_ASO9	Phosphorothioate	2'-O-Methoxyethyl (2'-MOE)	18	CATGATGTTCATTATGAT	/52MOErC/*/i2MOErA/*/i2MOErT/*/i2MOErG/*/i2MOErA/*/i2MOErT/*/i2MOErG/*/i2MOErT/*/i2MOErT/*/i2MOErC/*/i2MOErA/*/i2MOErT/*/i2MOErT/*/i2MOErA/*/i2MOErT/*/i2MOErG/*/i2MOErA/*/32MOErT/
DEGS1_10ntOvlp_ASO10	Phosphorothioate	2'-O-Methoxyethyl (2'-MOE)	18	TCATTATGATAACCCACA	/52MOErT/*/i2MOErC/*/i2MOErA/*/i2MOErT/*/i2MOErT/*/i2MOErA/*/i2MOErT/*/i2MOErG/*/i2MOErA/*/i2MOErT/*/i2MOErA/*/i2MOErA/*/i2MOErC/*/i2MOErC/*/i2MOErC/*/i2MOErA/*/i2MOErC/*/32MOErA/
DEGS1_NoOvlp_ASO 11	Phosphorothioate	2'-O-Methoxyethyl (2'-MOE)	18	TTGAAGGTAAGTAAATTC	/52MOErT/*/i2MOErT/*/i2MOErG/*/i2MOErA/*/i2MOErA/*/i2MOErG/*/i2MOErG/*/i2MOErT/*/i2MOErA/*/i2MOErA/*/i2MOErG/*/i2MOErT/*/i2MOErA/*/i2MOErA/*/i2MOErA/*/i2MOErT/*/i2MOErT/*/32MOErC/
DEGS1_NoOvlp_ASO 12	Phosphorothioate	2'-O-Methoxyethyl (2'-MOE)	18	AGAGGCCCATAATATGAG	/52MOErA/*/i2MOErG/*/i2MOErA/*/i2MOErG/*/i2MOErG/*/i2MOErC/*/i2MOErC/*/i2MOErC/*/i2MOErA/*/i2MOErT/*/i2MOErA/*/i2MOErA/*/i2MOErT/*/i2MOErA/*/i2MOErT/*/i2MOErG/*/i2MOErA/*/32MOErG/
DEGS1_NoOvlp_ASO 13	Phosphorothioate	2'-O-Methoxyethyl (2'-MOE)	18	TAAGTTTCATGACCCTTT	/52MOErT/*/i2MOErA/*/i2MOErA/*/i2MOErG/*/i2MOErT/*/i2MOErT/*/i2MOErT/*/i2MOErC/*/i2MOErA/*/i2MOErT/*/i2MOErG/*/i2MOErA/*/i2MOErC/*/i2MOErC/*/i2MOErC/*/i2MOErT/*/i2MOErT/*/32MOErT/
DEGS1_NoOvlp_ASO 14	Phosphorothioate	2'-O-Methoxyethyl (2'-MOE)	18	AAGAACATGTAATGCTCA	/52MOErA/*/i2MOErA/*/i2MOErG/*/i2MOErA/*/i2MOErA/*/i2MOErC/*/i2MOErA/*/i2MOErT/*/i2MOErG/*/i2MOErT/*/i2MOErA/*/i2MOErA/*/i2MOErT/*/i2MOErG/*/i2MOErC/*/i2MOErT/*/i2MOErC/*/32MOErA/
DEGS1_NoOvlp_ASO 15	Phosphorothioate	2'-O-Methoxyethyl (2'-MOE)	18	GCTATAAAATGTCCAGAA	/52MOErG/*/i2MOErC/*/i2MOErT/*/i2MOErA/*/i2MOErT/*/i2MOErA/*/i2MOErA/*/i2MOErA/*/i2MOErA/*/i2MOErT/*/i2MOErG/*/i2MOErT/*/i2MOErC/*/i2MOErC/*/i2MOErA/*/i2MOErG/*/i2MOErA/*/32MOErA/
DEGS1_NoOvlp_ASO 16	Phosphorothioate	2'-O-Methoxyethyl (2'-MOE)	18	ATTGGGTGCAAACCCAGG	/52MOErA/*/i2MOErT/*/i2MOErT/*/i2MOErG/*/i2MOErG/*/i2MOErG/*/i2MOErT/*/i2MOErG/*/i2MOErC/*/i2MOErA/*/i2MOErA/*/i2MOErA/*/i2MOErC/*/i2MOErC/*/i2MOErC/*/i2MOErA/*/i2MOErG/*/32MOErG/
DEGS1_NoOvlp_ASO 17	Phosphorothioate	2'-O-Methoxyethyl (2'-MOE)	18	CCAAGTAAAGATGCTGCC	/52MOErC/*/i2MOErC/*/i2MOErA/*/i2MOErA/*/i2MOErG/*/i2MOErT/*/i2MOErA/*/i2MOErA/*/i2MOErA/*/i2MOErG/*/i2MOErA/*/i2MOErT/*/i2MOErG/*/i2MOErC/*/i2MOErT/*/i2MOErG/*/i2MOErC/*/32MOErC/
DEGS1_NoOvlp_ASO 18	Phosphorothioate	2'-O-Methoxyethyl (2'-MOE)	18	AACATGTAGACTAAGGAT	/52MOErA/*/i2MOErA/*/i2MOErC/*/i2MOErA/*/i2MOErT/*/i2MOErG/*/i2MOErT/*/i2MOErA/*/i2MOErG/*/i2MOErA/*/i2MOErC/*/i2MOErT/*/i2MOErA/*/i2MOErA/*/i2MOErG/*/i2MOErG/*/i2MOErA/*/32MOErT/
DEGS1_NoOvlp_ASO 19	Phosphorothioate	2'-O-Methoxyethyl (2'-MOE)	18	TTAATTCCCAAAAAGTAA	/52MOErT/*/i2MOErT/*/i2MOErA/*/i2MOErA/*/i2MOErT/*/i2MOErT/*/i2MOErC/*/i2MOErC/*/i2MOErC/*/i2MOErA/*/i2MOErA/*/i2MOErA/*/i2MOErA/*/i2MOErA/*/i2MOErG/*/i2MOErT/*/i2MOErA/*/32MOErA/
DEGS1_NoOvlp_ASO 20	Phosphorothioate	2'-O-Methoxyethyl (2'-MOE)	18	TAAATTAAAATGTCAAAA	/52MOErT/*/i2MOErA/*/i2MOErA/*/i2MOErA/*/i2MOErT/*/i2MOErT/*/i2MOErA/*/i2MOErA/*/i2MOErA/*/i2MOErA/*/i2MOErT/*/i2MOErG/*/i2MOErT/*/i2MOErC/*/i2MOErA/*/i2MOErA/*/i2MOErA/*/32MOErA/
DEGS1_NoOvlp_ASO 21	Phosphorothioate	2'-O-Methoxyethyl (2'-MOE)	18	GTGACCTGTGCCACGGTA	/52MOErG/*/i2MOErT/*/i2MOErG/*/i2MOErA/*/i2MOErC/*/i2MOErC/*/i2MOErT/*/i2MOErG/*/i2MOErT/*/i2MOErG/*/i2MOErC/*/i2MOErC/*/i2MOErA/*/i2MOErC/*/i2MOErG/*/i2MOErG/*/i2MOErT/*/32MOErA/
DEGS1_NoOvlp_ASO 22	Phosphorothioate	2'-O-Methoxyethyl (2'-MOE)	18	TTGATAACTTCCAGATAC	/52MOErT/*/i2MOErT/*/i2MOErG/*/i2MOErA/*/i2MOErT/*/i2MOErA/*/i2MOErA/*/i2MOErC/*/i2MOErT/*/i2MOErT/*/i2MOErC/*/i2MOErC/*/i2MOErA/*/i2MOErG/*/i2MOErA/*/i2MOErT/*/i2MOErA/*/32MOErC/
DEGS1_NoOvlp_ASO 23	Phosphorothioate	2'-O-Methoxyethyl (2'-MOE)	18	GTAATTGGTTTGGGGTTG	/52MOErG/*/i2MOErT/*/i2MOErA/*/i2MOErA/*/i2MOErT/*/i2MOErT/*/i2MOErG/*/i2MOErG/*/i2MOErT/*/i2MOErT/*/i2MOErT/*/i2MOErG/*/i2MOErG/*/i2MOErG/*/i2MOErG/*/i2MOErT/*/i2MOErT/*/32MOErG/
DEGS1_NoOvlp_ASO 24	Phosphorothioate	2'-O-Methoxyethyl (2'-MOE)	18	ATGAACAGAGGTCGAAAG	/52MOErA/*/i2MOErT/*/i2MOErG/*/i2MOErA/*/i2MOErA/*/i2MOErC/*/i2MOErA/*/i2MOErG/*/i2MOErA/*/i2MOErG/*/i2MOErG/*/i2MOErT/*/i2MOErC/*/i2MOErG/*/i2MOErA/*/i2MOErA/*/i2MOErA/*/32MOErG/
DEGS1_NoOvlp_ASO 25	Phosphorothioate	2'-O-Methoxyethyl (2'-MOE)	18	GCATAAAAGAGAGGCTGA	/52MOErG/*/i2MOErC/*/i2MOErA/*/i2MOErT/*/i2MOErA/*/i2MOErA/*/i2MOErA/*/i2MOErA/*/i2MOErG/*/i2MOErA/*/i2MOErG/*/i2MOErA/*/i2MOErG/*/i2MOErG/*/i2MOErC/*/i2MOErT/*/i2MOErG/*/32MOErA/
DEGS1_NoOvlp_ASO 26	Phosphorothioate	2'-O-Methoxyethyl (2'-MOE)	18	AGAATAACCCATATAAAC	/52MOErA/*/i2MOErG/*/i2MOErA/*/i2MOErA/*/i2MOErT/*/i2MOErA/*/i2MOErA/*/i2MOErC/*/i2MOErC/*/i2MOErC/*/i2MOErA/*/i2MOErT/*/i2MOErA/*/i2MOErT/*/i2MOErA/*/i2MOErA/*/i2MOErA/*/32MOErC/
DEGS1_NoOvlp_ASO 27	Phosphorothioate	2'-O-Methoxyethyl (2'-MOE)	18	TTTCTGAAAGCGGTACAG	/52MOErT/*/i2MOErT/*/i2MOErT/*/i2MOErC/*/i2MOErT/*/i2MOErG/*/i2MOErA/*/i2MOErA/*/i2MOErA/*/i2MOErG/*/i2MOErC/*/i2MOErG/*/i2MOErG/*/i2MOErT/*/i2MOErA/*/i2MOErC/*/i2MOErA/*/32MOErG/
DEGS1_NoOvlp_ASO 28	Phosphorothioate	2'-O-Methoxyethyl (2'-MOE)	18	AAGAACCAGCCCTCAAAA	/52MOErA/*/i2MOErA/*/i2MOErG/*/i2MOErA/*/i2MOErA/*/i2MOErC/*/i2MOErC/*/i2MOErA/*/i2MOErG/*/i2MOErC/*/i2MOErC/*/i2MOErC/*/i2MOErT/*/i2MOErC/*/i2MOErA/*/i2MOErA/*/i2MOErA/*/32MOErA/
DEGS1_NoOvlp_ASO 29	Phosphorothioate	2'-O-Methoxyethyl (2'-MOE)	18	TCGGTAGGAATATCTACA	/52MOErT/*/i2MOErC/*/i2MOErG/*/i2MOErG/*/i2MOErT/*/i2MOErA/*/i2MOErG/*/i2MOErG/*/i2MOErA/*/i2MOErA/*/i2MOErT/*/i2MOErA/*/i2MOErT/*/i2MOErC/*/i2MOErT/*/i2MOErA/*/i2MOErC/*/32MOErA/
DEGS1_NoOvlp_ASO 30	Phosphorothioate	2'-O-Methoxyethyl (2'-MOE)	18	TCGACGCCATCAGCTCCA	/52MOErT/*/i2MOErC/*/i2MOErG/*/i2MOErA/*/i2MOErC/*/i2MOErG/*/i2MOErC/*/i2MOErC/*/i2MOErA/*/i2MOErT/*/i2MOErC/*/i2MOErA/*/i2MOErG/*/i2MOErC/*/i2MOErT/*/i2MOErC/*/i2MOErC/*/32MOErA/
DEGS1_NoOvlp_ASO 31	Phosphorothioate	2'-O-Methoxyethyl (2'-MOE)	18	AGGTACCGATGATGATCC	/52MOErA/*/i2MOErG/*/i2MOErG/*/i2MOErT/*/i2MOErA/*/i2MOErC/*/i2MOErC/*/i2MOErG/*/i2MOErA/*/i2MOErT/*/i2MOErG/*/i2MOErA/*/i2MOErT/*/i2MOErG/*/i2MOErA/*/i2MOErT/*/i2MOErC/*/32MOErC/
DEGS1_NoOvlp_ASO 32	Phosphorothioate	2'-O-Methoxyethyl (2'-MOE)	18	ATGTGATACCTCTTAAAG	/52MOErA/*/i2MOErT/*/i2MOErG/*/i2MOErT/*/i2MOErG/*/i2MOErA/*/i2MOErT/*/i2MOErA/*/i2MOErC/*/i2MOErC/*/i2MOErT/*/i2MOErC/*/i2MOErT/*/i2MOErT/*/i2MOErA/*/i2MOErA/*/i2MOErA/*/32MOErG/
DEGS1_NoOvlp_ASO 33	Phosphorothioate	2'-O-Methoxyethyl (2'-MOE)	18	GAAATTGAATATGGAATC	/52MOErG/*/i2MOErA/*/i2MOErA/*/i2MOErA/*/i2MOErT/*/i2MOErT/*/i2MOErG/*/i2MOErA/*/i2MOErA/*/i2MOErT/*/i2MOErA/*/i2MOErT/*/i2MOErG/*/i2MOErG/*/i2MOErA/*/i2MOErA/*/i2MOErT/*/32MOErC/
DEGS1_NoOvlp_ASO 34	Phosphorothioate	2'-O-Methoxyethyl (2'-MOE)	18	CCAATAGGAAGATTAGCA	/52MOErC/*/i2MOErC/*/i2MOErA/*/i2MOErA/*/i2MOErT/*/i2MOErA/*/i2MOErG/*/i2MOErG/*/i2MOErA/*/i2MOErA/*/i2MOErG/*/i2MOErA/*/i2MOErT/*/i2MOErT/*/i2MOErA/*/i2MOErG/*/i2MOErC/*/32MOErA/
DEGS1_NoOvlp_ASO 35	Phosphorothioate	2'-O-Methoxyethyl (2'-MOE)	18	AACATTCCAAACCAGCGA	/52MOErA/*/i2MOErA/*/i2MOErC/*/i2MOErA/*/i2MOErT/*/i2MOErT/*/i2MOErC/*/i2MOErC/*/i2MOErA/*/i2MOErA/*/i2MOErA/*/i2MOErC/*/i2MOErC/*/i2MOErA/*/i2MOErG/*/i2MOErC/*/i2MOErG/*/32MOErA/
DEGS1_NoOvlp_ASO 36	Phosphorothioate	2'-O-Methoxyethyl (2'-MOE)	18	TTCCACATTGCTTTGCAG	/52MOErT/*/i2MOErT/*/i2MOErC/*/i2MOErC/*/i2MOErA/*/i2MOErC/*/i2MOErA/*/i2MOErT/*/i2MOErT/*/i2MOErG/*/i2MOErC/*/i2MOErT/*/i2MOErT/*/i2MOErT/*/i2MOErG/*/i2MOErC/*/i2MOErA/*/32MOErG/
DEGS1_NoOvlp_ASO 37	Phosphorothioate	2'-O-Methoxyethyl (2'-MOE)	18	TTGCCAAAGGCAGCATTG	/52MOErT/*/i2MOErT/*/i2MOErG/*/i2MOErC/*/i2MOErC/*/i2MOErA/*/i2MOErA/*/i2MOErA/*/i2MOErG/*/i2MOErG/*/i2MOErC/*/i2MOErA/*/i2MOErG/*/i2MOErC/*/i2MOErA/*/i2MOErT/*/i2MOErT/*/32MOErG/
DEGS1_NoOvlp_ASO 38	Phosphorothioate	2'-O-Methoxyethyl (2'-MOE)	18	TGGGCAATCTCATGAATA	/52MOErT/*/i2MOErG/*/i2MOErG/*/i2MOErG/*/i2MOErC/*/i2MOErA/*/i2MOErA/*/i2MOErT/*/i2MOErC/*/i2MOErT/*/i2MOErC/*/i2MOErA/*/i2MOErT/*/i2MOErG/*/i2MOErA/*/i2MOErA/*/i2MOErT/*/32MOErA/
DEGS1_NoOvlp_ASO 39	Phosphorothioate	2'-O-Methoxyethyl (2'-MOE)	18	GCCAGAGTCATTGAGTGG	/52MOErG/*/i2MOErC/*/i2MOErC/*/i2MOErA/*/i2MOErG/*/i2MOErA/*/i2MOErG/*/i2MOErT/*/i2MOErC/*/i2MOErA/*/i2MOErT/*/i2MOErT/*/i2MOErG/*/i2MOErA/*/i2MOErG/*/i2MOErT/*/i2MOErG/*/32MOErG/
DEGS1_NoOvlp_ASO 40	Phosphorothioate	2'-O-Methoxyethyl (2'-MOE)	18	TTAATGCAACTGCCAAAC	/52MOErT/*/i2MOErT/*/i2MOErA/*/i2MOErA/*/i2MOErT/*/i2MOErG/*/i2MOErC/*/i2MOErA/*/i2MOErA/*/i2MOErC/*/i2MOErT/*/i2MOErG/*/i2MOErC/*/i2MOErC/*/i2MOErA/*/i2MOErA/*/i2MOErA/*/32MOErC/
DEGS1_NoOvlp_ASO 41	Phosphorothioate	2'-O-Methoxyethyl (2'-MOE)	18	GCATAGGCCCCAAATATG	/52MOErG/*/i2MOErC/*/i2MOErA/*/i2MOErT/*/i2MOErA/*/i2MOErG/*/i2MOErG/*/i2MOErC/*/i2MOErC/*/i2MOErC/*/i2MOErC/*/i2MOErA/*/i2MOErA/*/i2MOErA/*/i2MOErT/*/i2MOErA/*/i2MOErT/*/32MOErG/
DEGS1_NoOvlp_ASO 42	Phosphorothioate	2'-O-Methoxyethyl (2'-MOE)	18	ACCCATTTCCAGTCCAAG	/52MOErA/*/i2MOErC/*/i2MOErC/*/i2MOErC/*/i2MOErA/*/i2MOErT/*/i2MOErT/*/i2MOErT/*/i2MOErC/*/i2MOErC/*/i2MOErA/*/i2MOErG/*/i2MOErT/*/i2MOErC/*/i2MOErC/*/i2MOErA/*/i2MOErA/*/32MOErG/
DEGS1_NoOvlp_ASO 43	Phosphorothioate	2'-O-Methoxyethyl (2'-MOE)	18	TCTTTTACTATGTAAAAT	/52MOErT/*/i2MOErC/*/i2MOErT/*/i2MOErT/*/i2MOErT/*/i2MOErT/*/i2MOErA/*/i2MOErC/*/i2MOErT/*/i2MOErA/*/i2MOErT/*/i2MOErG/*/i2MOErT/*/i2MOErA/*/i2MOErA/*/i2MOErA/*/i2MOErA/*/32MOErT/
DEGS1_NoOvlp_ASO 44	Phosphorothioate	2'-O-Methoxyethyl (2'-MOE)	18	GCACCCAACTGGGTGAGA	/52MOErG/*/i2MOErC/*/i2MOErA/*/i2MOErC/*/i2MOErC/*/i2MOErC/*/i2MOErA/*/i2MOErA/*/i2MOErC/*/i2MOErT/*/i2MOErG/*/i2MOErG/*/i2MOErG/*/i2MOErT/*/i2MOErG/*/i2MOErA/*/i2MOErG/*/32MOErA/
DEGS1_NoOvlp_ASO 45	Phosphorothioate	2'-O-Methoxyethyl (2'-MOE)	18	ACCATCATAATTATAATC	/52MOErA/*/i2MOErC/*/i2MOErC/*/i2MOErA/*/i2MOErT/*/i2MOErC/*/i2MOErA/*/i2MOErT/*/i2MOErA/*/i2MOErA/*/i2MOErT/*/i2MOErT/*/i2MOErA/*/i2MOErT/*/i2MOErA/*/i2MOErA/*/i2MOErT/*/32MOErC/
DEGS1_NoOvlp_ASO 46	Phosphorothioate	2'-O-Methoxyethyl (2'-MOE)	18	CATATCAAATTGGGATCA	/52MOErC/*/i2MOErA/*/i2MOErT/*/i2MOErA/*/i2MOErT/*/i2MOErC/*/i2MOErA/*/i2MOErA/*/i2MOErA/*/i2MOErT/*/i2MOErT/*/i2MOErG/*/i2MOErG/*/i2MOErG/*/i2MOErA/*/i2MOErT/*/i2MOErC/*/32MOErA/
DEGS1_NoOvlp_ASO 47	Phosphorothioate	2'-O-Methoxyethyl (2'-MOE)	18	GGTTTCATCAAGGACTTT	/52MOErG/*/i2MOErG/*/i2MOErT/*/i2MOErT/*/i2MOErT/*/i2MOErC/*/i2MOErA/*/i2MOErT/*/i2MOErC/*/i2MOErA/*/i2MOErA/*/i2MOErG/*/i2MOErG/*/i2MOErA/*/i2MOErC/*/i2MOErT/*/i2MOErT/*/32MOErT/
DEGS1_NoOvlp_ASO 48	Phosphorothioate	2'-O-Methoxyethyl (2'-MOE)	18	ATCTCTGGATACTTTGct	/52MOErA/*/i2MOErT/*/i2MOErC/*/i2MOErT/*/i2MOErC/*/i2MOErT/*/i2MOErG/*/i2MOErG/*/i2MOErA/*/i2MOErT/*/i2MOErA/*/i2MOErC/*/i2MOErT/*/i2MOErT/*/i2MOErT/*/i2MOErG/*/i2MOErC/*/32MOErT/
DEGS1_NoOvlp_ASO 49	Phosphorothioate	2'-O-Methoxyethyl (2'-MOE)	18	gtaaagaaaaaacaaaaa	/52MOErG/*/i2MOErT/*/i2MOErA/*/i2MOErA/*/i2MOErA/*/i2MOErG/*/i2MOErA/*/i2MOErA/*/i2MOErA/*/i2MOErA/*/i2MOErA/*/i2MOErA/*/i2MOErC/*/i2MOErA/*/i2MOErA/*/i2MOErA/*/i2MOErA/*/32MOErA/
DEGS1_NoOvlp_ASO 50	Phosphorothioate	2'-O-Methoxyethyl (2'-MOE)	18	aacaggaactaagaaaag	/52MOErA/*/i2MOErA/*/i2MOErC/*/i2MOErA/*/i2MOErG/*/i2MOErG/*/i2MOErA/*/i2MOErA/*/i2MOErC/*/i2MOErT/*/i2MOErA/*/i2MOErA/*/i2MOErG/*/i2MOErA/*/i2MOErA/*/i2MOErA/*/i2MOErA/*/32MOErG/
DEGS1_NoOvlp_ASO 51	Phosphorothioate	2'-O-Methoxyethyl (2'-MOE)	18	tatgtaatagttcaccaa	/52MOErT/*/i2MOErA/*/i2MOErT/*/i2MOErG/*/i2MOErT/*/i2MOErA/*/i2MOErA/*/i2MOErT/*/i2MOErA/*/i2MOErG/*/i2MOErT/*/i2MOErT/*/i2MOErC/*/i2MOErA/*/i2MOErC/*/i2MOErC/*/i2MOErA/*/32MOErA/
DEGS1_NoOvlp_ASO 52	Phosphorothioate	2'-O-Methoxyethyl (2'-MOE)	18	ttataattaaattaacac	/52MOErT/*/i2MOErT/*/i2MOErA/*/i2MOErT/*/i2MOErA/*/i2MOErA/*/i2MOErT/*/i2MOErT/*/i2MOErA/*/i2MOErA/*/i2MOErA/*/i2MOErT/*/i2MOErT/*/i2MOErA/*/i2MOErA/*/i2MOErC/*/i2MOErA/*/32MOErC/
DEGS1_NoOvlp_ASO 53	Phosphorothioate	2'-O-Methoxyethyl (2'-MOE)	18	caattaaactaacacatt	/52MOErC/*/i2MOErA/*/i2MOErA/*/i2MOErT/*/i2MOErT/*/i2MOErA/*/i2MOErA/*/i2MOErA/*/i2MOErC/*/i2MOErT/*/i2MOErA/*/i2MOErA/*/i2MOErC/*/i2MOErA/*/i2MOErC/*/i2MOErA/*/i2MOErT/*/32MOErT/
DEGS1_NoOvlp_ASO 54	Phosphorothioate	2'-O-Methoxyethyl (2'-MOE)	18	aaatttgttctgtaaatc	/52MOErA/*/i2MOErA/*/i2MOErA/*/i2MOErT/*/i2MOErT/*/i2MOErT/*/i2MOErG/*/i2MOErT/*/i2MOErT/*/i2MOErC/*/i2MOErT/*/i2MOErG/*/i2MOErT/*/i2MOErA/*/i2MOErA/*/i2MOErA/*/i2MOErT/*/32MOErC/
DEGS1_NoOvlp_ASO 55	Phosphorothioate	2'-O-Methoxyethyl (2'-MOE)	18	atattccctttactagag	/52MOErA/*/i2MOErT/*/i2MOErA/*/i2MOErT/*/i2MOErT/*/i2MOErC/*/i2MOErC/*/i2MOErC/*/i2MOErT/*/i2MOErT/*/i2MOErT/*/i2MOErA/*/i2MOErC/*/i2MOErT/*/i2MOErA/*/i2MOErG/*/i2MOErA/*/32MOErG/
DEGS1_NoOvlp_ASO 56	Phosphorothioate	2'-O-Methoxyethyl (2'-MOE)	18	actttagtggatatttaa	/52MOErA/*/i2MOErC/*/i2MOErT/*/i2MOErT/*/i2MOErT/*/i2MOErA/*/i2MOErG/*/i2MOErT/*/i2MOErG/*/i2MOErG/*/i2MOErA/*/i2MOErT/*/i2MOErA/*/i2MOErT/*/i2MOErT/*/i2MOErT/*/i2MOErA/*/32MOErA/
DEGS1_NoOvlp_ASO 57	Phosphorothioate	2'-O-Methoxyethyl (2'-MOE)	18	taacacagggaaggattc	/52MOErT/*/i2MOErA/*/i2MOErA/*/i2MOErC/*/i2MOErA/*/i2MOErC/*/i2MOErA/*/i2MOErG/*/i2MOErG/*/i2MOErG/*/i2MOErA/*/i2MOErA/*/i2MOErG/*/i2MOErG/*/i2MOErA/*/i2MOErT/*/i2MOErT/*/32MOErC/
DEGS1_NoOvlp_ASO 58	Phosphorothioate	2'-O-Methoxyethyl (2'-MOE)	18	attctactagtaaagtta	/52MOErA/*/i2MOErT/*/i2MOErT/*/i2MOErC/*/i2MOErT/*/i2MOErA/*/i2MOErC/*/i2MOErT/*/i2MOErA/*/i2MOErG/*/i2MOErT/*/i2MOErA/*/i2MOErA/*/i2MOErA/*/i2MOErG/*/i2MOErT/*/i2MOErT/*/32MOErA/
DEGS1_Negative_Ctrl (F8Ex16_NoOvlp_ASO 27)	Phosphorothioate	2'-O-Methoxyethyl (2'-MOE)	18	aggtccttagggtttaca	/52MOErA/*/i2MOErG/*/i2MOErG/*/i2MOErT/*/i2MOErC/*/i2MOErC/*/i2MOErT/*/i2MOErT/*/i2MOErA/*/i2MOErG/*/i2MOErG/*/i2MOErG/*/i2MOErT/*/i2MOErT/*/i2MOErT/*/i2MOErA/*/i2MOErC/*/32MOErA/

## Sheet: S5 Clinical findings
	Pant et al., 2019	Dolgin et al., 2019 (1) IV-1	Dolgin et al., 2019 (2) IV-2	Dolgin et al., 2019 (3) IV-6	Dolgin et al., 2019 (4) IV-9	Karsai et al., 2019	Yan et al., 2021	Wong et al., 2023	Hülsmeier et al., 2023; patient 1	Afridi et al., 2024; patients 3.3, 3.4 and 3.5	Participant 1 in this publication	Participant 2 in this publication	Participant 3 in this publication
	19 affected patients; 13 families									3 affected siblings
VARIANT INFORMATION
Gene	DEGS1	DEGS1	DEGS1	DEGS1	DEGS1	DEGS1	DEGS1	DEGS1	DEGS1	DEGS1	DEGS1	DEGS1	DEGS1
Transcript	NM_003676.3	NM_003676.4	NM_003676.4	NM_003676.4	NM_003676.4	NM_003676.3	NM_001321541.1	NM_003676.4	NM_003676.3	NM_003676.4	NM_003676.3
Nucleotide variant	Various - see paper	c.764A>G	c.764A>G	c.764A>G	c.764A>G	c.839C>T	c.110T>C/c.770G>A	c.565A>G	c.932G>A	c.517C>T	c.825+4_825+5delAGinsTT	c.825+4_825+5delAGinsTT	c.825+4_825+5delAGinsTT
Protein variant	Various - see paper; 4 stop variants; 3 frameshift variants, 6 missense variants	p.(N255S)	p.(N255S)	p.(N255S)	p.(N255S)	p.Ala280Val	p.(Met37Thr)/p.(Trp257*)	p.(Asn189Asp)	p.(Arg311Lys)	p.(Arg173Ter)	NA	NA	NA
Inheritance	Homozygous in 9 families; compound heterozygous in 4 famiies	Homozygous/biparental	Homozygous/biparental	Homozygous/biparental	Homozygous/biparental	Homozygous/biparental		Homozyogus/biparental	Homozygous/biparental	Homozygous/biparental	Homozygous/biparental	Homozygous/biparental	Homozygous/biparental
Testing	Exome sequencing	Exome sequencing	Exome sequencing	Exome sequencing	Exome sequencing	Exome sequencing		Genome sequencing		Exome sequencing	Exome sequencing	Exome sequencing	Invitae gene assay
PATIENT DEMOGRAPHICS
Gender	12 M, 7 F	M	M	F	F	M	F	F	F	1 M, 2F	M	M	F
Ethnicity	European (3 families), Morrocan (2), Algerian (2) Egyptian (2), Pakistani (1), Iranian (1), Chinese (1), Indian (1)	Arab	Arab	Arab	Arab	Turkish		South Asian	Sri Lankan	Pakistani	Hispanic	Hispanic	Hispanic
Family history	Consanguinity in 8/13 families; affected siblings in	Consanguinity; affected sib/cousins	Consanguinity; affected sib/cousins	Consanguinity; affected sib/cousins	Consanguinity; affected sib/cousins	Consanguinity		No known consanguinity	Consanguinity; degree not stated	Consanguinity; parents second cousins	Consanguinity	Younger sib affected	Older sib affected
Age at onset	Average age of onset 5.6 m	3 y				6 m		Poor weight gain and delays from 4 m	5-6 m		From birth	Nystagmus since birth	Nystagmus since birth
Age at last examination	1y - 20 y	24 y	18 y	24 y	17 y	21 y	5 y 1 m	8 y	16 y	7 y (F), 14 y (F); 9 y (M; deceased)	4 y	14 y	12 mo
Age at death	4 probands deceased from 2.5-7 y; mean age 4.6 y; 2 died suddenly of unknown cause; one had hemorrhagic infarction at 3 y	Alive at 24 y	Alive at 18 y	Alive at 24 y	Alive at 17 y	Alive at 22 y					Deceased at 7 years 8 months	Alive at 14 y	Alive at 18 mo
GROWTH
Gestation		Term	Term	Term	Term	Not reported		36 w	Term	Term in 3/3 siblings	36 4/7 estimated/Cesarean
Birth weight	2400 g - 4054 g	3500 g	3700 g	3800 g	3900 g	Not reported		2,360 g; birth length 47 cm and OFC 32 cm	2920 g		2800 g	2350 g	2600 g
Weight						43 kg (–3.7 SD)		7.3 kg at 2 y (-4.3 SD); 9.7 kg at 8 y (-5.2 SD)			19.9 kg at 7 y 6 m (6th %; Z = -1.6)	39 kg	6.8 kg
Height						Short stature from 4.5 y; 160 cm (–2.5 SD)		74 cm at 2 y (-3.4 SD)			99.5 cm at 7 y 5 m (<1st %; Z = -4.8)	128 cm	63.5 cm
Head circumference		58 cm at 18 y (95th centile)	55 cm (40th centile)	51 cm (<2nd centile)	53 cm (5th centile)	Microcephaly; 3 cm (–2.5 SD)		44 cm at 2 y (-2.4 SD)			49 cm at 4 y (3rd %; Z = -1.82)	46.5 cm	41.9 cm
Acquired microcephaly	Y in 3/17	No	No	Yes		Y			Y; 0.5–1 cm <3rd centile from second y	Y; severe; 7 y F -6.05 SD; 14 y F -6.17 SD	Y	Y	Y
Acquired failure to thrive	Y in 12/18	Not reported				Y		Y	Y; from 5-6 m		Y	Y	Y
Feeding difficulties/dysphagia	Y in 4/19	Not reported	Y; minced diet from 17 y	Y; minced diet	Not reported	Y		N	Y; tube feeding from 15 m	Y; 2 unable to self feed; other not stated	Y	Y	Y
NG/PEG feeding	Y in 8/19	Not reported				Y; percutaneous endoscopic gastrostomy from 18 y		N	Y		Y; g-tube	Y	N
DEVELOPMENT
Developmental delays/intellectual disability		No				Y	Y; motor delays	Y; severe delays	Y; motor delays in first y	Y; severe global delays and ID in 3/3	Y; diagnosed with autism; smiling at 2 y	Y	TBD
Motor acquisition - head control	7 out of 19	Y	Y								Y; partial at 4 y	12 mo	15 mo
Motor acquisition - sit	8 out of 19	Y	Y	Y	Y						Unable at 4 y	N	N
Motor acquisition - stand	1 out of 19	Y	Y		Y						Unable at 4 y	N	N
Motor acquisition - walk	2 out of 19; 1 independently	Y	Y		Y						Unable at 4 y	N	N
Speech acquisition - single words	3 out of 19	Not reported	Y	Y						Not achieved in 3/3	Unable at 4 y	N	N
Speech acquisition - sentences	3 out of 19; 1 with simple reading	Not reported	Y		Y						Unable at 4 y	N	N
Age at rolling		Not reported; normal until 3 y		Not reported; normal until 1 y	Not reported; normal until 1.5 y	Not reported; normal until 6 m			Not achieved			2 y	N
Age at sitting		Not reported; normal until 3 y		1 y; regression from 1 y				Able to sit with support at 8 y	Not achieved	Not achieved in 2/2	Unable at 4 y	No	N
Age at walking		Not reported; normal until 3 y; wheelchair 18 y	1.5 y; unable to walk from 3 y	1 y; then regressed	1.5 y; then regressed at 1.5 y			Not achieved at 2 y		Not achieved in 2/2	Unable at 4 y	No	N
Age at babbling		Not reported; normal until 3 y	1 y; regressed and lost speech					Not achieved at 2 y				No	N
Age at first word		Not reported; normal until 3 y	3 word sentences 1.5 y; lost speech 5-6 y	2 words 1 y; lost speech	2 word sentences 1.5 y; lost speech	Non verbal		Not achieved at 2 y	Not achieved	Not achieved in 3/3	Unable at 4 y	No	N
Age at talking		Not reported; normal until 3 y						Not achieved at 2 y		Not achieved in 3/3	Unable at 4 y	No	N
Speech abilities		Dysarthria								Not achieved in 3/3	Makes noises at 4 y	No	N
Schooling		Normal school									Services	Special education	None
NEUROLOGICAL
Nystagmus/abnormal eye movements	14/19; presented between 1 and 6 m; 1 patient had anisocoria and was not included			No			N	Y; bilateral horizontal nystagmus/bilateral convergent strabismus			Y	Present 1 mo	Present 1 mo
Spasticity/increased tone	Y in 18/19; severe spasticity in 15	Y	Y	Y		Y; increased		Y; axial and limb hypertonia at 2 y; spasticity of all 4 limbs at 8 y	Y; from second year	Y in 2; other not stated	Y; hypertonic dyskinetic syndrome	Y	N
Axial/limb dystonia	Y in 11/19						N	Y; intermittent dystonic posturing of limbs and backwards arching of neck worse when crying or anxious and resolving with sleep			Y	Y	N
Dysarthria	Y in 2/19	Y									Non-verbal	Non-verbal	TBD
Dysmetria	Y in 2/19	No										Cannot reach	N
Choreoathetosis	Y in 1/19							N				N	N
Cerebral palsy				Y								Y	Y
Weakness		Y; proximal and distal UL; also LL									Y	Y	Y
Hyperreflexia/clonus		Y; generalized hyperflexia; clonus	Y; hyperflexia; clonus	Y; generalized hyperflexia; clonus	Y; generalized hyperflexia; clonus	Y; generalized hyperflexia; clonus						Hyperreflexia --> areflexia at 10 yrs	Areflexia
Babinski sign		Y	Y	Y	Y	Y			Y		Not reported	Y	N
Seizures	Y in 13/19 with onset around 2 y; pharmacoresistant in 3/13; 1 had febrile seizures only	N	Y from 20 y; GTC	Y from 3 y; GTC; controlled prysoline	Y from 4 y; GTC; controlled clobazam	Y from 5 y; grand mal; treated valproate/carbamazepine		Y; from 25 m; episodes of status epilepticus; controlled with levetiracetam	Y; generalized seizures from second y; pharmacoresistant		Y; infantile spasms	Y, started age 9 years, rare; on clobazam	N
Regression		Y; motor regression from 3 y	Y; motor regression from 1.5 y	Y; regression from 1 y	Y; regression from 1.5 y		N			Y; regression in deceased 9 y M		Respiratory decline age 10 years, tracheostomy age 12 yrs	N
Abnormal tone		N				Y; increased				Y; hypotonia in 3/3	Y; reduced axial tone	Y, increased tone	Y, low tone
Incontinence			Y	Y								Y	N/A
Neurogenic bladder						Y						N	N
Gastroestophageal reflux (GERD)						Y						Y	N
Aspiration											Y
OTHER ORGAN INVOLVEMENT
Scoliosis	Y in 5/19	Y; s/p surgery	Y	Y	Y	Y; s/p surgery at 18 y		Y; mild scoliosis at 8 y; positional at 2 y	Y; severe	Y; scoliosis in one 14 y F		Y	N
Kyphosis	Y in 3/19											N	N
Contractures	Y in 2/19		Y; wrists, elbows, knees	Y; wrists, elbows, knees, ankles		Y; flexion contractures		Y Achilles tendon and wrist at 8 y	Y; flexion contractures of extremities	Y; limb contractures in 3/3	Y; wrists, elbows, knees	Y, wrists, knees	N
Hip dysplasia/dislocation	Y in 3/19								Y; dislocation			Y	N
Gingival hypertrophy	Y in 2/19											Y	N
Hirsutism	Y in 1/19							Hypertrichosis			Y	N	N
Coarse facies	Y in 1/19											Y	N
Bruxism	Y in 1/19											N	N
Skin hypopigmentation	Y in 2/19											N	N
Premature pubarche	Y in 1/19											N	N/A
Hearing loss											Y; conductive; s/p tympanostomy tubes
Patent foramen ovale											Y
Anomalies								Nevus flammeus on forehead; short nose with anteverted nares, long philtrum and tented upper lip. Exagerrated startle reflex	Y; club foot after onset of spasticity		Y; prominent nevus flammeus over glabella; arched eyebrows; large eyes with partial ptosis and long eyelashes; puffy eyelids, depressed nasal bridge, anteverted nares with mildly broad nasal tip; long philtrum, micrognathia; ankyloglossia; thin nails; single palmar crease with deep palmar creases; tapered fingers with 5th finger brachydacytyly; adducted thumbs; blue sclerae; prominent heels
Other								At 2 y had poor head control, could coo and recognize parents. Vitamin D deficency at 8 y	Alert; has some head control, maintains eye contact and smiles at speech	Transient neonatal hyperkinesia in one sibling that resolved	Obstructive sleep apnea; laryngolamalacia; subglottic stenosis; difficult airway with respiratory failure; strabismus; low vision with cortical visual impairment and bilateral optic atrophy; recurrent infections
INVESTIGATIONS
Magnetic resonance imaging (MRI) brain	Hypomyelination, thinning of the corpus callosum, and progressive thalamic and cerebellar atrophy; All had T2 and fluid-attenuated inversion recovery (T2/FLAIR) hyperintense white matter lesions, with a normal hyperintense T1; 3 mildest patients had abnormal white matter signal that affected the deep white matter, with a relative preservation of the subcortical regions; 2 severe cases had a demye…	Moderate dilatation of the lateral ventricles with abnormal hyperintense signal in the periventricular perioccipital region; thinning of the body of the corpus callosum (3.5 years)	Moderate dilatation of the lateral ventricles with abnormal hyperintense signal in the periventricular perioccipital region; thinning of the body of the corpus callosum (7 years)	Not done	Not done	General hypomyelination; thinning of the brainstem and occipital white matter; severely reduced volume of both thalami; progressive cerebellar and supra- and infratentorial atrophy; thin corpus callosum, most pronounced in the dorsal part	Hypomyelination	Hypomyelination; normal intracranial structures but diffuse hypo-myelination predominantly affecting cerebral white mat-ter, cerebellum, and pons. There was sparing of the subcortical white matter, corpus callosum, and internal capsules. In the cerebellum, only the regions surround-ing the dentate nucleus and pontocerebellar fibres in the medial cerebellar peduncle were affected.	Dysmyelination and hypomyelination with some progression, a thin corpus callosum, and mild atrophy of the cerebellum and thalami over the years (11 m to 11 y)	7 y F had moderate to severe brain atropy on MRI	Overall paucity of white matter particularly in the frontal and temporal lobes, with mild colpocephaly and subtle hypoplasia of the frontal lobe. Two small areas of periventricular nodular heterotopia along the lateral left frontal horn. Diffuse thinning of the corpus callosum.Narrowing at the cranial cervical junction (3 weeks of age). Profound paucity of white matter supratentorially and infrat…	Delayed or abnormal myelination. Congenital narrowing of the cervical spinal canal and craniocervical junction; 12 years: T2/FLAIR hyperintensity in the supratentorial white matter and cerebellum. Mild interval progression in supratentorial and infratentorial volume loss (2 weeks of age).	Diffuse increased T2 signal throughout the supratentorial and infratentorial white matter compatible with diffuse hypomyelination (17 months of age).
Electroencephalogram (EEG)						Y; abnormal		Normal			Y; abnormal with left focal rhythmic delta slowing, excess beta waves.
Electroneurography/nerve conduction studies; nerve biopsy	Demyelinating neuropathy with nerve conduction below 35 m/s in 5/14 on electromyography/nerve conduction velocity; evoked potentials performed in 7 patients (4 brainstem auditory evoked potentials, 5 visually evoked potentials, and 1 somatosensory evoked potentials) demonstrated long latencies in the central conduction (>3 SD) in all cases					Significantly slowed nerve conduction velocities, with only a slight reduction of the amplitudes, in line with a predominant demye- linating neuropathy. Nerve fibers with disproportionately thin myelin sheaths, moderate myelin folding, widening of the ER of Schwann cells, and several autophagic vacuoles in the cytoplasm of Schwann cells; consistent with peripheral hypomyelination		Normal	Nerve conduction studies normal in second year			Length-dependent, demyelinating, sensory and motor polyneuropathy, with both acute and chronic changes; progression when assessed one year later	Not done yet
Muscle biopsy						Neurogenic muscular atrophy by report						Not done	Not done
Chromosome analysis						46,XY		Normal				46,XY	Not done
Chromosome microarray						Normal		Normal			Non-diagnostic	1p36 duplication	Not done
dhCer/Cer ratio								Raised dhCer/Cer ratio

## Sheet: S6 Splice effect prediction
Splice effect prediction results from MaxEntScan and SpliceAI
MaxEntScan analysis of 5′ and 3′ splice site strength of DEGS1 exon 2. Variant position is indicated in red bolded text.
gene	Exon	mutation	cDNA Nomenclature Identity	5'ss Sequence Input (6 intronic nts, 3 exonic nts)	5'ss Strength Score (Max Entropy Model)	5'ss Strength Score (PWM)	3'ss Sequence Input (20 intronic nts, 3 exonic nts)	3'ss Strength Score (Max Entropy Model)	3'ss Strength Score (PWM)
DEGS1	Exon 2	------	WT	CTGgtaagt	10.65	11.04	tttttgttttttctttacagCAA	11.24	14.91
DEGS1	Exon 2	AG>TT	c.825+4_825+5delAGinsTT	CTGgtattt	3.5	4.19	tttttgttttttctttacagCAA	11.24	14.91
			c.825+1G>A	CTGataagt	2.46
red text indicates variant nucletodes
SpliceAI scores:
Variant	Gene = MANE Select transcript = non-coding transcript	Δ type	Δ score	position
chr1-224378025-AG-TT UCSC, gnomAD	DEGS1 ( ENSG00000143753.14_9 / ENST00000323699.9_4 / NM_003676.4) protein coding MANE Select transcript (plus strand) OMIM, GTEx, gnomAD, ClinGen, Ensembl, Decipher, GeneCards	Acceptor Loss	0.01	-114 bp
		Donor Loss	0.94	-4 bp
		Acceptor Gain	0
		Donor Gain	0.24	-250 bp

## Sheet: S7 RNA-Seq transcript descripti
seqnames	start	end	width	strand	transcript_id	transcript_description
1	224183216	224193699	10484	+	DEGS1 novel transcript 2	partial intron 2 retention
1	224183216	224183418	203	+	DEGS1 novel transcript 2	partial intron 2 retention
1	224189577	224191156	1580	+	DEGS1 novel transcript 2	partial intron 2 retention
1	224192332	224193699	1368	+	DEGS1 novel transcript 2	partial intron 2 retention
1	224183240	224193699	10460	+	ENST00000323699.9	MANE select DEGS1 transcript
1	224183240	224183418	179	+	ENST00000323699.9	MANE select DEGS1 transcript
1	224189577	224190319	743	+	ENST00000323699.9	MANE select DEGS1 transcript
1	224192332	224193699	1368	+	ENST00000323699.9	MANE select DEGS1 transcript
1	224183675	224190073	6399	+	ENST00000465848.1	Reference DEGS1 transcript, not MANE select
1	224183675	224183831	157	+	ENST00000465848.1	Reference DEGS1 transcript, not MANE select
1	224189577	224190073	497	+	ENST00000465848.1	Reference DEGS1 transcript, not MANE select
1	224190136	224192518	2383	+	ENST00000498813.1	Reference DEGS1 transcript, not MANE select
1	224190136	224190319	184	+	ENST00000498813.1	Reference DEGS1 transcript, not MANE select
1	224191092	224191156	65	+	ENST00000498813.1	Reference DEGS1 transcript, not MANE select
1	224192332	224192518	187	+	ENST00000498813.1	Reference DEGS1 transcript, not MANE select
1	224183216	224193699	10484	+	DEGS1 novel transcript 1	exon 2 skipping
1	224183216	224183418	203	+	DEGS1 novel transcript 1	exon 2 skipping
1	224192332	224193699	1368	+	DEGS1 novel transcript 1	exon 2 skipping
1	224183216	224193699	10484	+	DEGS1 novel transcript 3	partial exon 2 skipping
1	224183216	224183418	203	+	DEGS1 novel transcript 3	partial exon 2 skipping
1	224189577	224190073	497	+	DEGS1 novel transcript 3	partial exon 2 skipping
1	224192332	224193699	1368	+	DEGS1 novel transcript 3	partial exon 2 skipping
1	224183266	224193699	10434	+	ENST00000391877.3	Reference DEGS1 transcript, not MANE select
1	224183266	224183418	153	+	ENST00000391877.3	Reference DEGS1 transcript, not MANE select
1	224189577	224190319	743	+	ENST00000391877.3	Reference DEGS1 transcript, not MANE select
1	224192332	224192518	187	+	ENST00000391877.3	Reference DEGS1 transcript, not MANE select
1	224192896	224193699	804	+	ENST00000391877.3	Reference DEGS1 transcript, not MANE select

## Sheet: S8 RNA-Seq transcript abundance
TH_id	sample_type	transcript_id	transcript_description	TPM_no dupes	TPM_with dupes	pct_TPM_no dupes	pct_TPM_with dupes
TH43_2352_S01	control	DEGS1 novel transcript 2	partial intron 2 retention	2.04326	3.02612	0.063	0.059
TH43_2352_S01	control	ENST00000323699.9	MANE select DEGS1 transcript	29.0945	45.3097	0.896	0.888
TH43_2352_S01	control	ENST00000465848.1	Reference DEGS1 transcript, not MANE select	1.12877	2.25127	0.035	0.044
TH43_2352_S01	control	ENST00000498813.1	Reference DEGS1 transcript, not MANE select	0.197707	0.438686	0.006	0.009
TH43_2695_S01	proband	DEGS1 novel transcript 1	exon 2 skipping	51.0982	66.9896	0.687	0.684
TH43_2695_S01	proband	DEGS1 novel transcript 3	partial exon 2 skipping	8.65447	8.7529	0.116	0.089
TH43_2695_S01	proband	DEGS1 novel transcript 2	partial intron 2 retention	8.80715	13.7301	0.118	0.14
TH43_2695_S01	proband	ENST00000323699.9	MANE select DEGS1 transcript	4.16912	6.28943	0.056	0.064
TH43_2695_S01	proband	ENST00000391877.3	Reference DEGS1 transcript, not MANE select	0.215468	0.340416	0.003	0.003
TH43_2695_S01	proband	ENST00000465848.1	Reference DEGS1 transcript, not MANE select	1.38416	1.76785	0.019	0.018
TH43_2695_S01	proband	ENST00000498813.1	Reference DEGS1 transcript, not MANE select	0.00992	0.015463	0	0

## Sheet: S9 Junction usage in GTEX and p
Junction coordinates	Junction exons	GTEx down outlier threshold threshold	GTEx up outlier threshold threshold	detected junction in % of GTEX samples	Maximum junction usage	participant1	control
chr1:224183418-224189576:+	NM_003676.4 exon 1-2	0.884	1.052	0.999803	1	0.331	1
chr1:224190319-224192331:+	NM_003676.4 exon 2-3	0.865	1.009	0.444699	0.1	0.027	0.979
chr1:224183418-224192331:+	NM_003676.4 exon 1-3	-0.009	0.015	1	1	0.565	0

## Sheet: S10 Sphingolipid measurements
	Common Name	Control (n=9)		DEGs 2	DEGs 1			Common Name	Control (n=9)		DEGs 2	DEGs 1
DHCer	Dihydroceramide	Mean nM	Stdev	nM	nM		DHHexCer	DihydroHexosylceramide	Mean nM	Stdev	nM	nM
Cer 18:0;O2/14:0	Cer(d18:0/14:0)	0.49	0.26	0.03	0.04		Hex-Cer 18:0;O2/14:0	HexCer(d18:0/14:0)	0.25	0.17	0.1	0.06
Cer 18:0;O2/16:0	Cer(d18:0/16:0)	1.77	1.39	2.48	1.78		Hex-Cer 18:0;O2/16:0	HexCer(d18:0/16:0)	2.31	1.29	0.12	0.16
Cer 18:0;O2/18:0	Cer(d18:0/18:0)	0.81	0.6	6.99	3		Hex-Cer 18:0;O2/18:0	HexCer(d18:0/18:0)	0.32	0.21	0.33	0.12
Cer 18:0;O2/20:0	Cer(d18:0/20:0)	5.14	3.45	71.03	119.86		Hex-Cer 18:0;O2/20:0	HexCer(d18:0/20:0)	0.46	0.38	0.56	0.39
Cer 18:0;O2/22:0	Cer(d18:0/22:0)	23.83	8.53	257.62	1249.15		Hex-Cer 18:0;O2/22:0	HexCer(d18:0/22:0)	6.82	4.19	6.06	4.45
Cer 18:0;O2/24:0	Cer(d18:0/24:0)	76.65	36.85	854.29	3499.46		Hex-Cer 18:0;O2/24:0	HexCer(d18:0/24:0)	15.64	9.18	1.46	3.22
Cer 18:0;O2/24:1	Cer(d18:0/24:1)	60.87	48.94	2083.14	6502.55		Hex-Cer 18:0;O2/24:1)	HexCer(d18:0/24:1)	4.27	2.07	12.95	7.71
Cer 18:0;O2/26:0	Cer(d18:0/26:0)	1.28	1.17	0.06	0.39
Cer	Ceramide						HexCer	Hexosylceramide
Cer 18:1;O2/14:0	Cer(d18:1/14:0)	32.2	13.82	2.4	4.64		Hex-Cer 18:1;O2/14:0	HexCer(d18:1/14:0)	2.28	1.92	0.21	0.23
Cer 18:1;O2/16:0	Cer(d18:1/16:0)	57.65	19.57	1.38	1.35		Hex-Cer 18:1;O2/16:0	HexCer(d18:1/16:0)	514.07	141.82	4.96	4.02
Cer 18:1;O2/18:0	Cer(d18:1/18:0)	680.03	159.16	0.27	0.06		Hex-Cer 18:1;O2/18:0	HexCer(d18:1/18:0)	14.14	7.57	0.08	0.03
Cer 18:1;O2/20:0	Cer(d18:1/20:0)	176.96	67.47	13.53	16.08		Hex-Cer 18:1;O2/20:0	HexCer(d18:1/20:0)	11.24	3.05	0.03	0.05
Cer 18:1;O2/22:0	Cer(d18:1/22:0)	2068.23	514.65	53.85	277.36		Hex-Cer 18:1;O2/22:0	HexCer(d18:1/22:0)	257.17	165.24	1.91	1.58
Cer 18:1;O2/24:0	Cer(d18:1/24:0)	7755.17	2410.06	199.6	640.26		Hex-Cer 18:1;O2/24:0	HexCer(d18:1/24:0)	565.02	375.21	1.3	1.84
Cer 18:1;O2/24:1	Cer(d18:1/24:1)	2916.15	713.85	248.05	758.33		Hex-Cer 18:1;O2/24:1)	HexCer(d18:1/24:1)	255.19	109.44	3.6	1.43
Cer 18:1;O2/26:0	Cer(d18:1/26:0)	79.48	22.32	4.8	22.51
	Common Name	Control (n=9)		DEGs 2	DEGs 1			Common Name	Control (n=9)		DEGs 2	DEGs 1
DHLacCer	DihydroLactosylceramide	Mean nM	Stdev	nM	nM		DHCerP	Dihydroceramide phosphate	Mean nM	Stdev	nM	nM
Hex2Cer 18:0;O2/14:0	LacCer(d18:0/14:0)	ND		ND	ND		CerP 18:0;O2/16:0	CerP(d18:0/16:0)	128.61	81.81	80.35	47.33
Hex2Cer 18:0;O2/16:0	LacCer(d18:0/16:0)	ND		ND	ND		CerP 18:0;O2/18:0	CerP(d18:0/18:0)	218.4	88.15	44.85	16.12
Hex2Cer 18:0;O2/18:0	LacCer(d18:0/18:0)	ND		ND	ND		CerP 18:0;O2/24:0	CerP(d18:0/24:0)	2.88	2.76	0.1	0.06
Hex2Cer 18:0;O2/20:0	LacCer(d18:0/20:0)	ND		ND	ND
Hex2Cer 18:0;O2/22:0	LacCer(d18:0/22:0)	ND		ND	ND
Hex2Cer 18:0;O2/24:0	LacCer(d18:0/24:0)	ND		ND	ND
LacCer	Lactosylceramide						CerP	Ceramide phosphate
Hex2Cer 18:1;O2/14:0	LacCer(d18:1/14:0)	99.86	40.52	1.08	1.18		CerP 18:1;O2/16:0	CerP(d18:1/16:0)	1326.25	765.32	34.96	46.81
Hex2Cer 18:1;O2/16:0	LacCer(d18:1/16:0)	1251.81	620.21	11.77	6.39		CerP 18:1;O2/18:0	CerP(d18:1/18:0)	20575.1	8015.32	2628.97	958.27
Hex2Cer 18:1;O2/18:0	LacCer(d18:1/18:0)	32.23	19.72	0	0.59		CerP 18:1;O2/24:0	CerP(d18:1/24:0)	25.77	13.75	0.33	0.16
Hex2Cer 18:1;O2/20:0	LacCer(d18:1/20:0)	5.35	4.6	0	0.05
Hex2Cer 18:1;O2/22:0	LacCer(d18:1/22:0)	20.78	8.63	0	0
Hex2Cer 18:1;O2/24:0	LacCer(d18:1/24:0)	27.74	11.66	0	0
ND: Not detactable
